# Supplementary material for: Deciphering Gut Microbiome Responses upon Microplastic Exposure via Integrating Metagenomics and Activity-Based Metabolomics
Source: Metabolites. 2023 Apr 7;13(4):530. doi: 10.3390/metabo13040530 (PMC10145956; doi:10.3390/metabo13040530)
Supplement: Supplementary file 1 [file metabolites-13-00530-s001.zip]

Archive with 1 entries (1 files):
- metabolites-2097012-supplementary.pdf
